# Supplementary material for: Birth, expansion, and death of VCY-containing palindromes on the human Y chromosome
Source: Genome Biol. 2019 Oct 14;20:207. doi: 10.1186/s13059-019-1816-y (PMC6790999; doi:10.1186/s13059-019-1816-y)
Supplement: Supplementary file 3 — Additional file 3: Table S1. PCR primers used for amplification of fiber-FISH probes. Table S2. PCR primers for breakpoints identification. Table S3. Sanger sequencing primers for NA18953 breakpoint PCR product. Table S4. Sanger sequencing primers for HG04131 breakpoint PCR product. (XLSX 14 kb) [file 13059_2019_1816_MOESM3_ESM.xlsx]

## Sheet: SupplTables
Tables S1-S4. PCR primers and probes
Table S1. PCR primers used for amplification of fiber-FISH probes
Probe ID	PCR primers	Sequence 5’-3’	Product size (bp)	Label
P1	V1R4P03F	TAAATACCAGAGAGATGCCACTACA	4708	Dig+DNP
	V1R4P03R	TATTTCTGACATTTGCTCATTCCCA
P2 (VCY)	V3VCY1F	TGGAGGGATTTTAGGTAGGACATAC	2344	Dig
	V3VCY3R	ACCATCAGTTTATATTGAGGAAAAGG
P3	V4P01F	CTTCCAGATAACCACAGTGCATT	4678	DNP	one-primer amplification; aka SPACER_A
	OG1F	TCCTCCCCTGAACTATTAGCTTC	5338		one-primer amplification; aka SPACER_B
P4	V1R4P09F	AGGAGAAAGAGAATTGGAAGCAAAT	4987	Cy5+DNP
	V1R4P09R	CATCCCCTTAATCACTTATCCACTG
P5	V1R4P12F	TTTTCTTGAATTGTCTCCGCTTCTA	4769	Dig
	V1R4P12R	TTTACAGCCTTCCATTACCATTTGA
P6	VPD17F	GAGGCTCGTAATGAATAAGCTCC	4458	Cy5
	VPD18R	ATTGGTGGTGCTTTGAAACAGTA
P7	VPD21F	AGGGTGCTATGAGATTGGATTCT	4949	Bio+Dig
	VPD22R	TGTGATGTTACCCCAGATGAGAT
Table S2. PCR primers for breakpoint identification
PCR primers	Sequence 5’-3’	Product size (bp)
HG00742_F	TGACATAGACAGGTGGGCAA	between 400-500
HG00742_R	TCTTCCTCTCTCCCTCCCAA
HG01097_F	ATTTCTTCCCGCTTTGAGAATGAT	between 500-600
HG01097_R	ATGTCCACGGTTTTACATTTCACTA
HG02390_F	AGTTCCAATTCTCCAGCTAATTCTC	between 600-700
HG02390_R	GAGGGATAGCATTGGGAGATATAGT
HG01781_F	GTCCATGTCCATTATTAGCTCAACA	between 600-700
HG01781_R	CTATGTTGTCCAAGCTGAAGATGAA
HG01377_F	AAAGACACAACATACCAGAATCTCT	between 400-500
HG01377_R	ATTAGTTAGAGAGTAAATGCAGCCC
HG04131_F	TGATTATTGCCAAAATTTCAGAGCC	between 3000-4000
HG04131_R	ACAGCCAAACCATATCAGTATTTCA
NA18953_F	CACTGAGTCTCACTGATTGCTAG	between 6000-7000
NA18953_R	CCCACCATGATCATTGTGCTATTTT
Table S3. Sanger sequencing primers for NA18953 breakpoint PCR product		Notes
Sequencing primers	Sequence 5’-3’
NA18953-seq-L1	AAGGCAAGAAATAACTAAGATCAC
NA18953-seq-L2	GATCAACAAAATTGATAGACCAC
NA18953-seq-L3	GTCCAGGACCAGATGGATTCACAGCT
NA18953seq-L4	TGCAAGGCTGGTTCAATATAC	breakpoint sequence of NA18953 was identified by this sequencing primer
NA18953-seq-L5	TAGGTTTGGAAGTTCTGGCCAGGGC
NA18953-seq-L6	TACCTAGGAATCCAACTTACAAGGT
NA18953-seq-L7	ATCACACTACCTGACTTCAAACTAT
NA18953-seq-L8	AAAACCTAGGCATTACCATTCAGGG
NA18953-seq-L9	AGTGGGCAAAGGACATGAACAGACA
NA18953-seq-L10	TTTGACCCAGCCATCCCATTACTGG
NA18953-seq-R1	TGCGATAGTTTACTGAGAATGATGA
NA18953-seq-R2	ACTAGTTTACAGTCCCACCAACAGC
NA18953-seq-R3	GCATAAATGTCTTCTTTTGAGAAGA
NA18953-seq-R4	TGTTGCCATTCCTTTTGGTGTTTTG
NA18953-seq-R5	CAAAGATCAGATAGTTGTAGATCTGT
NA18953-seq-R6	GCAGGTTCTTTTTTGGTTCCATATA
NA18953-seq-R7	GGTATTTTATTCTCTTTGAAGCAAT
NA18953-seq-R8	CATTCAGTATGATATTGGCTGTGGG
NA18953-seq-R9	TTTATTGATTTGCATGTACTGAATG
NA18953-seq-R10	CTATTGATTGGAATAGTTTCAGAAA
Table S4. Sanger sequencing primers for HG04131 breakpoint PCR product
Sequencing primers	Sequence 5’-3’
HG04131-seq-L1	TTTAAGAATGTTGAATATTGGCCCC
HG04131-seq-L2	GATGGTCTTTACATTTTGGCATGAT
HG04131-seq-L3	TATCAGAGACTAGGATTACAACCCC
HG04131-seq-R1	CAATTAAAAGACACAGACTGGCAAA
HG04131-seq-R2	CAAATGCTGAGAGATTTTGTCACC
HG04131-seq-R3	AAGAGCAACTCCAAGACACATAATT	breakpoint sequence of HG04131 was identified by this sequencing primer
